# Supplementary material for: Influence and Selection of Probiotics on Depressive Disorders in Occupational Health: Scoping Review
Source: Nutrients. 2023 Aug 11;15(16):3551. doi: 10.3390/nu15163551 (PMC10459799; doi:10.3390/nu15163551)
Supplement: Supplementary file 1 [file nutrients-15-03551-s001.zip]

Archive with 1 entries (1 files):
- nutrients-2553042-supplementary.pdf
